# Supplementary material for: Comparative gene-expression profiling of the large cell variant of gastrointestinal marginal-zone B-cell lymphoma
Source: Sci Rep. 2017 Jul 20;7:5963. doi: 10.1038/s41598-017-05116-3 (PMC5519735; doi:10.1038/s41598-017-05116-3)
Supplement: Supplementary file 2 — Supplementary Table 1 [file 41598_2017_5116_MOESM2_ESM.xls]

## Sheet: Tabelle1
Gene Symbol	Probe Set ID	Reference
AHR	202820_at	5
BANK1	1558662_s_at	5
	219667_s_at
	222915_s_at
BATF	205965_at	3, 5
BCL2	203684_s_at	1, 2
	203685_at
	207004_at
	207005_s_at
BCL2A1	205681_at	1, 4, 5
BCL2L1	212312_at	1, 5
	215037_s_at
	231228_at
	206665_s_at
BIRC2	202076_at	1, 6
BIRC3	210538_s_at	1, 3, 4, 5
BUB1B	203755_at	5
C6ORF32		3, 4, 5
CCL2	216598_s_at	6
CCL22	207861_at	4
CCL3 /// CCL3L1 /// CCL3L3	205114_s_at	1
CCL4	204103_at	1, 5
CCND2	200951_s_at	1, 2, 5
	200952_s_at
	200953_s_at
CCR4	208376_at	5
CCR7	206337_at	2, 3, 5
CD36	206488_s_at	5
	209554_at
	209555_s_at
	228766_at
	242197_x_at
CD40	35150_at	4, 5
	205153_s_at
	215346_at
	222292_at
CD40LG	207892_at	5
CD44	229221_at	1, 3, 4, 5
	234411_x_at
	234418_x_at
	1557905_s_at
	1565868_at
	204489_s_at
	204490_s_at
	209835_x_at
	210916_s_at
	212014_x_at
	212063_at
	216056_at
	217523_at
CD69	209795_at	1, 6
CD82	203904_x_at	1
CD83	204440_at	1, 4, 5
CEP110	205642_at	5
	242916_at
CFLAR	208485_x_at	1, 2, 3, 5
	209508_x_at
	209939_x_at
	210563_x_at
	210564_x_at
	211316_x_at
	211317_s_at
	211862_x_at
	214486_x_at
	237367_x_at
	239629_at
CISH	221223_x_at	5
	223377_x_at
	223961_s_at
CSF2	210228_at	1
	210229_s_at
CX3CL1	203687_at	6
	823_at
CXCL1	204470_at	6
CXCL10	204533_at	3, 4, 5
CXCL13	205242_at	3, 5
CXCL2	209774_x_at	1
	230101_at
	1569203_at
CXCL9	203915_at	3, 4, 5
CXCR7	232746_at	5
	1559114_a_at
	212977_at
DUSP1	226578_s_at	6
	201041_s_at
	201044_x_at
DUSP2	204794_at	1, 4
EBI2		3, 5
EBI3	219424_at	4, 5
EGR1	227404_s_at	6
	201693_s_at
	201694_s_at
ELL2	214445_at	5
	214446_at
	226099_at
	226982_at
EMR1	207111_at	6
FAS	215719_x_at	6
	216252_x_at
	237522_at
	204780_s_at
	204781_s_at
FCER		1
FCER2	206759_at
	206760_s_at
FGF12	207501_s_at	5
	214589_at
FNDC3A	215910_s_at	5
	238961_s_at
	241611_s_at
	202304_at
GADD45B	207574_s_at	3, 4
	209304_x_at
	209305_s_at
	213560_at
HLA-F	221875_x_at	6
	221978_at
	204806_x_at
HSPA1L	210189_at	5
	233694_at
ICAM1	202637_s_at	1, 4, 5
	202638_s_at
	215485_s_at
ID2	201565_s_at	3, 4, 5
	201566_x_at
ID2 /// ID2B	213931_at
IER2	202081_at	6
IER3	201631_s_at	1, 6
IL10	207433_at	5
IL12B	207901_at	5
IL15RA	207375_s_at	1, 6
IL1B	39402_at	1
	205067_at
IL2	207849_at	5
IL2RA	206341_at	1, 6
	211269_s_at
IL32	203828_s_at	6
IL4RA		6
IL4RB		5
IL4R	203233_at
	242743_at
IL6	205207_at	1, 3, 5
IL6R	205945_at
IL8	211506_s_at	1, 5
	202859_x_at
IRF1	238725_at	1, 5
	202531_at
IRF4	204562_at	1, 2, 3, 4, 5
	216986_s_at
	216987_at
JUNB	201473_at	1, 3, 5
KLF10	202393_s_at	6
LITAF	1555454_at	5
	200704_at
	200706_s_at
LSP1	203523_at	6
LTA	206975_at	4, 5
LYN	202625_at	3, 5
	202626_s_at
	210754_s_at
MAP3K1	214786_at	5
	225927_at
MAP3K8	205027_s_at	1, 5
	235421_at
MIRN155		3, 5
MIR155HG	229437_at
MYB	204798_at	6
	215152_at
NCF2	209949_at	5
NCL	200610_s_at	5
NFKB1	209239_at	4, 5
NFKB2	207535_s_at	1, 4, 5
	209636_at
	211524_at
NFKBIA	201502_s_at	1, 2, 3, 4, 5
NFKBIE	203927_at	1, 5
PASK	206594_at	6
	213534_s_at
	216945_x_at
PBEF1		5
PECAM1		1, 6
PIM1	209193_at	4, 5
PIM2	204269_at	5
PLEK	203470_s_at	5
	203471_s_at
PRKCD	202545_at	6
	202545_at
PRPF4B	211090_s_at	5
	202126_at
	202127_at
PTGS2	1554997_a_at	6
	204748_at
PTPN1	217686_at	1
	217689_at
	239526_x_at
	202716_at
PTPN3	227944_at	5
	203997_at
RASGRP1	205590_at	3, 5
REL	206035_at	1, 6
	206036_s_at
RELA	209878_s_at
	230202_at
	201783_s_at
RELB	205205_at	1, 5
RET	205879_x_at	5
	211421_s_at
	215771_x_at
RFTN1	1569787_at	4
	212646_at
RGS1	216834_at	1, 5
	202988_s_at
	202989_at
RRAS2	212589_at	6
	212590_at
	208456_s_at
SDC4	202071_at	1, 6
SELL	204563_at	3, 5
SLAMF7	219159_s_at	5
	222838_at
	234306_s_at
SLC2A5	204429_s_at	6
	204430_s_at
	230705_at
SMAD7	204790_at	6
SMARCA2	206542_s_at	4, 5
	206543_at
	206544_x_at
	212257_s_at
	212258_s_at
	217707_x_at
	228926_s_at
SOCS2	203372_s_at	3, 5
	203373_at
SOD2	215078_at	6
	215223_s_at
	216841_s_at
	221477_s_at
	1566342_at
SPI1	205312_at	1, 4, 5
STAT1	209969_s_at	5
	200887_s_at
STAT5A	203010_at	6
STX4	203530_s_at	6
	229395_at
	236232_at
TNF	207113_s_at	1, 4, 5
TNFAIP3	202643_s_at	1, 3, 4, 5
	202644_s_at
TNFSF10	202687_s_at
	202688_at
	214329_x_at
TNFSF11	210643_at
	211153_s_at
TNFSF12	205611_at
TNFSF12-TNFSF13 /// TNFSF13	209499_x_at
	209500_x_at
	211495_x_at
TNFSF13	210314_x_at
	229326_at
TNFSF13B	223501_at
	223502_s_at
TNFSF14	207907_at
TNFSF15	221085_at
TNFSF18	221371_at
TNFSF4	207426_s_at
TNFSF8	241819_at
	207216_at
TNFSF9	206907_at
TNIP2	48531_at	6
	218335_x_at
	232160_s_at
TPMT	238272_at	6
	203671_at
	203672_x_at
TRAF1	235116_at	1, 4, 5
	205599_at
VIM	1555938_x_at	1, 6
	201426_s_at
WTAP		6
ZFP36L1		5
Ref 1	Shaffer et al., Immunity 2001
Ref 2	Davis et al., J Exp Med 2001
Ref 3	Ngo et al., Nature 2006
Ref 4	Lam et al., Clin Cancer Res 2005
Ref 5	Lam et al., Blood 2008
Ref 6	Feuerhake et al., Blood 2005
