# Supplementary material for: Comparative gene-expression profiling of the large cell variant of gastrointestinal marginal-zone B-cell lymphoma
Source: Sci Rep. 2017 Jul 20;7:5963. doi: 10.1038/s41598-017-05116-3 (PMC5519735; doi:10.1038/s41598-017-05116-3)
Supplement: Supplementary file 3 — Supplementary Table 2 [file 41598_2017_5116_MOESM3_ESM.xls]

## Sheet: case identifier
case identifier collection of gastrointestinal marginal zone B cell lymphomas; group of P. Möller and TFE Barth
follicular lymphoma		chip identifier	previous identifier
	36139/93	FL_01_Flossbach.CEL
	39084/95	FL_02_Flossbach.CEL
MZBL, MT
			IJC '12
A	17502 / 85	MALT_01_Flossbach.CEL	SC1
B	45626 / 87
C	47233 / 88
D	49633 / 89	MALT_02_Flossbach.CEL	SC2
E	24577 / 90	MALT_03_Flossbach.CEL	SC3
F	39052 / 92	MALT_04_Flossbach.CEL	SC4
G	38408 / 93	MALT_05_Flossbach.CEL	SC5
H	30189 / 94g	MALT_06_Flossbach.CEL	SC6A	small
	30190 / 94a	MALT_07_Flossbach.CEL	SC6B	blastic
I	46180 / 94	MALT_08_Flossbach.CEL	SC7
blastic MZBL
A	16229 / 84	MALT LC_01_Flossbach.CEL	LC16
B	29965 / 84	MALT LC_02_Flossbach.CEL	LC17
C	30758 / 85	MALT LC_03_Flossbach.CEL	LC18
D	37588 / 85
E	51698 / 86
F	36174 / 86
G	19577 / 87	MALT LC_04_Flossbach.CEL	LC19
H	50411 / 87	MALT LC_05_Flossbach.CEL	LC20
I	44841 / 88	MALT LC_06_Flossbach.CEL	LC21
J	307 / 89
K	18716 / 89	MALT LC_07_Flossbach.CEL	LC22
L	30607/ 89
M	1015 / 90
N	5954 / 90
O	26622 / 90
P	4153 / 91
Q	47658 / 91
R	47976 / 91	MALT LC_08_Flossbach.CEL	LC23
S	16744 / 92
T	17703 / 92
U	52955 / 92
V	14108 / 93
W	14354 / 93
X	36139 / 93
Y	38857 / 93	MALT LC_09_Flossbach.CEL	LC24
Z	48070 / 93
AA	57011 / 93	MALT LC_10_Flossbach.CEL	LC25
AB	51738 / 94	MALT LC_11_Flossbach.CEL	LC26
AC	53571 / 94
AD	67352 / 94	MALT LC_12_Flossbach.CEL	LC27
AE	4954 / 97
AF	26102 / 95	MALT LC_13_Flossbach.CEL	LC28
ComL
A	33221 / 85	MALT ComL LC_01_Flossbach.CEL	ComLLC8 '85	same patient
B	33971 / 87	MALT ComL LC_02_Flossbach.CEL	ComLLC8 '87
C	26622 / 90
D	46313 / 90	MALT ComL LC_03_Flossbach.CEL	ComLLC13
E	35948 / 91	MALT ComL LC_04_Flossbach.CEL	ComLLC9
F	62313 / 92	MALT ComL LC_05_Flossbach.CEL	ComLLC10
G	48336 / 93	MALT ComL LC_06_Flossbach.CEL	ComLLC11
H	57555 / 93
I	11938 / 95	MALT ComL LC_07_Flossbach.CEL	ComLLC14
J	B 3615 / 96	MALT ComL LC_08_Flossbach.CEL	ComLLC12
K	B 1021 / 03	MALT ComL LC_09_Flossbach.CEL	ComLLC15
