# Supplementary material for: Comparative gene-expression profiling of the large cell variant of gastrointestinal marginal-zone B-cell lymphoma
Source: Sci Rep. 2017 Jul 20;7:5963. doi: 10.1038/s41598-017-05116-3 (PMC5519735; doi:10.1038/s41598-017-05116-3)
Supplement: Supplementary file 4 — Supplementary Table 3 [file 41598_2017_5116_MOESM4_ESM.xls]

## Sheet: Tabelle1
Table S3: c-Rel protein expression and c-REL genomic status
Case	Cell Size	Cytoplasm	Nucleus	REL-Copies
g.i.MZBL_01	small	n.a.	n.a.	Diploid
g.i.MZBL_02	small	-	+++	Diploid
g.i.MZBL_03	small	+	-	Diploid
g.i.MZBL_04	small	-	-	Diploid
g.i.MZBL_05	small	(+++)	-	Diploid
g.i.MZBL_06	small	+++	+	Diploid
g.i.MZBL_07	small	+++	-	Diploid
g.i.MZBL_08	small	(+)	(+)	Diploid
ComLlargecell_01	small	-	-	Diploid
	large	+++	-	Diploid
ComLlargecell_02	large	-	++	Diploid
ComLlargecell_03	small	(++)	+	Diploid
	large	(++)	+	Diploid
ComLlargecell_04	small	(+++)	+++	Diploid
	large	(+++)	+++	Diploid
ComLlargecell_05	small	-	-	Diploid
	large	(+++)	+	Amplification
ComLlargecell_06	small	n.a.	n.a.	Diploid
	large	+++	++	Amplification
ComLlargecell_07	small	-	-	Diploid
	large	-	(+)	Diploid
ComLlargecell_08	small	-	-	Diploid
	large	(+++)	(+++)	Diploid
ComLlargecell_09	small	-	-	Diploid
	large	-	-	Diploid
LCMZBL_01	large	(+++)	+	Diploid
LCMZBL_02	large	++	+	Diploid
LCMZBL_03	large	-	+++	Diploid
LCMZBL_04	large	+	-	Diploid
LCMZBL_05	large	+++	(+)	Amplification
LCMZBL_06	large	(+)	(+++)	Diploid
LCMZBL_07	large	++	+	Diploid
LCMZBL_08	large	(+++)	-	Amplification
LCMZBL_09	large	(+)	-	Amplification
LCMZBL_10	large	(+)	-	Diploid
LCMZBL_11	large	++	-	Diploid
LCMZBL_12	large	(++)	(++)	Diploid
LCMZBL_13	large	(+++)	(+++)	Amplification
ABC_1	large	+++	+++	Amplification
ABC_2	large	++	++	Diploid
ABC_3	large	+++	+++	Diploid
GCB_1	large	++	+	Diploid
GCB_2	large	+++	+++	Diploid
GCB_3	large	++	++	Diploid
Amplification, more > 6 REL FISH signals; - , negativ staining; +, staining in up to 30% of cells;
++, staining in more than 30% and up to 70% of cells; +++, staining in more than 70% of cells; (),
weak.; n.a. , not applicable.
